# Supplementary material for: Optimization instances for deterministic and stochastic problems on energy efficient investments planning at the building level
Source: Data Brief. 2015 Oct 31;5:805–9. doi: 10.1016/j.dib.2015.10.021 (PMC4660381; doi:10.1016/j.dib.2015.10.021)
Supplement: Supplementary file 1 — Supplementary material [file mmc1.zip]

Archive with 8 entries (8 files):
- Suplementary files/EEVcosts.i.RData
- Suplementary files/equations.gms
- Suplementary files/EV.instance.RData
- Suplementary files/functions.R
- Suplementary files/RAH.instance.RData
- Suplementary files/RAL.instance.RData
- Suplementary files/RAM.instance.RData
- Suplementary files/RN.instance.RData
