# Supplementary material for: Optimization instances for deterministic and stochastic problems on energy efficient investments planning at the building level
Source: Data Brief. 2015 Oct 31;5:805–9. doi: 10.1016/j.dib.2015.10.021 (PMC4660381; doi:10.1016/j.dib.2015.10.021)
Supplement: Supplementary file 1 — Supplementary material [file mmc1.zip › Suplementary files/equations.gms]

* options
option optcr = 0.0001;
option reslim = 3600;

* Needed to deal with integer subset of variables
xi.prior(Con,v) = inf;
xi.prior(Ds,v) = 1;
xi.up(Ds,v) = LP(Ds,v);
xd.prior(Con,v,a) = inf;
xd.prior(Ds,v,a) = 1;
xd.up(Ds,v,a) = LP(Ds,v);
x.prior(Con,v,a) = inf;
x.prior(Ds,v,a) = 1;
x.up(Ds,v,a) = LP(Ds,v);

* Constraint variables
h.l(k,n,v)$(not(Tr(k,n)))=0;
y.l(i,k,v,m,t)$(not(In(i,k)))=0;
x.up(i,v,a)$(Dep(i) AND New(a))=0;
sn.fx(Dep,v)=0;


*Equations -------------------
Equations
	eqAvailNew(Inv,v,New)
	eqAvailOld(i,a,Fut,vp)
	eqExistingTech(i,Old,Root)
	eqCapacity(i,v)
	eqNodeStratCost(Inv,v)
	eqDecomCostNode(i,v)
	eqInvLim(v)
	eqTarChoiceP(v,Epur)
	eqTarChoiceS(v,ES)
	eqOutputEner(v,m,Gen,kp,t)
	eqtechLimit(v,m,Gen,k,t)
	eqStoInv(v,m,Sto,t,k)
	eqReleaseLimit(v,m,Sto,t,k)
	eqChargeLimit(v,m,Sto,t,k)
	eqStoLevel(v,m,Sto,k,t,tp)
	eqstolLimit(v,m,Sto,t,k)
	eqstouLimit(v,m,Sto,t,k)
	eqEnergyBal(k,v,m,t)
	eqPurLim(v,m,Epur,Lim,t)
	eqSalesLim(v,m,ES,Lim,t)
	eqSalesLimG(v,m,ES,t)
	eqEnergy(v,m,t)
	eqMaintCostNode(i,v)
	eqPurchNode(k,v,n)
	eqPurchCostNode(k,v,n)
	eqSalesNode(k,v,n)
	eqSalesIncomeNode(k,v,n)
	eqGenNode(k,v,Gen)
	eqGenOperCostNode(v,Gen,k)
	eqStoOperCostNode(v,Sto,k)
	eqInputEnerNode(v,Gen,k)
	storageSumNode(v,Sto,k)
	storageInputNode(v,Sto,k)
	storageOutputNode(v,Sto,k)
	eqTotalCostNode(v)
	eqDemNode(k,v)
	eqTotalExpectedCost
	eqRiskTerm
	eqWeightedCostObj
	eqWeightedEmObj
	eqWeightedEnerObj
	eqPhysicalLimit(i,v)
	eqEnergyNode(v)
	eqTotalEnergy
	eqEnerConsumed(v)
	eqEff(v)
	eqEmissionsNode(l,v)
	eqTotalEmissions
	eqEmissions(l,v)
	eqRiskCost(s)
	eqRiskEm(s)
	eqRiskEner(s)
;

eqAvailNew(Inv,v,New) ..
	 x(Inv,v,New) =e= xi(Inv,v)  
;

eqAvailOld(i,a,Fut,vp)$(Old(a) AND Ages(i,Fut,a) AND Pa(Fut,vp)) ..
	 x(i,Fut,a) =e= x(i,vp,a-1)-xd(i,Fut,a)  
;

eqExistingTech(i,Old,Root)$(Ages(i,Root,Old)) ..
	 x(i,Root,Old) =e= XZ(i,Old)-xd(i,Root,Old)  
;

eqCapacity(i,v) ..
	 xc(i,v) =e= G(i)*Sum((Ages(i,v,a)), AG(i,a)*x(i,v,a))  
;

eqNodeStratCost(Inv,v) ..
	 sn(Inv,v) =e= (CI(Inv,v)-SU(Inv,v))*G(Inv)*xi(Inv,v)
;
eqDecomCostNode(i,v) ..
	 sd(i,v) =e= Sum((Ages(i,v,a)), CD(i,v,a)*G(i)*xd(i,v,a))  
;

eqInvLim(v) ..
	 Sum((i), sn(i,v)) =l= IL(v)  
;

eqTarChoiceP(v,Epur) ..
	 Sum((Pur(Epur,n)), h(Epur,n,v)) =e= 1  
;

eqTarChoiceS(v,ES) ..
	 Sum((Sal(ES,n)), h(ES,n,v)) =e= 1  
;

eqOutputEner(v,m,Gen,kp,t)$(Out(Gen,kp) AND Tm(m,t)) ..
	 z(Gen,kp,v,m,t) =e= Sum((In(Gen,k)), EC(Gen,k,kp,v)*y(Gen,k,v,m,t))  
;

eqtechLimit(v,m,Gen,k,t)$(Po(Gen,k) AND Tm(m,t)) ..
	 z(Gen,k,v,m,t) =l= DT(m)*AF(Gen,v,m,t)*xc(Gen,v)  
;

eqStoInv(v,m,Sto,t,k)$(Tm(m,t) AND Po(Sto,k)) ..
	 r(Sto,k,v,m,t+1) =e= OS(Sto,k)*r(Sto,k,v,m,t)+OI(Sto,k,v)*ri(Sto,k,v,m,t)-OO(Sto,k,v)*ro(Sto,k,v,m,t) 
	  
;

eqReleaseLimit(v,m,Sto,t,k)$(Tm(m,t) AND Po(Sto,k)) ..
	 ro(Sto,k,v,m,t) =l= OX(Sto,k,v)*DT(m)*xc(Sto,v)  
;

eqChargeLimit(v,m,Sto,t,k)$(Tm(m,t) AND Po(Sto,k)) ..
	 ri(Sto,k,v,m,t) =l= OY(Sto,k,v)*DT(m)*xc(Sto,v)  
;

eqStoLevel(v,m,Sto,k,t,tp)$(Po(Sto,k) AND First(m,t) AND Last(m,tp)) ..
	 r(Sto,k,v,m,t) =e= OS(Sto,k)*r(Sto,k,v,m,tp)+OI(Sto,k,v)*ri(Sto,k,v,m,tp)-OO(Sto,k,v)*ro(Sto,k,v,m,tp) 
	  
;

eqstolLimit(v,m,Sto,t,k)$(Tm(m,t) AND Po(Sto,k)) ..
	 r(Sto,k,v,m,t) =g= OA(Sto,k,v)*xc(Sto,v)  
;

eqstouLimit(v,m,Sto,t,k)$(Tm(m,t) AND Po(Sto,k)) ..
	 r(Sto,k,v,m,t) =l= OB(Sto,k,v)*xc(Sto,v)  
;

eqEnergyBal(k,v,m,t)$(Tm(m,t)) ..
	 Sum((Out(Gen,k)), z(Gen,k,v,m,t))-Sum((In(Gen,k)), y(Gen,k,v,m,t))+Sum((Pur(k,n)), u(k,n,v,m,t))-Sum((Sal(k,n)), w(k,n,v,m,t)) 
	+Sum((Po(Sto,k)), (ro(Sto,k,v,m,t)-ri(Sto,k,v,m,t))) =e= D(k,v,m,t)*(1-Sum((Po(PU,k)), OD(PU,k,v)*xc(PU,v))) 
	  
;

eqPurLim(v,m,Epur,Lim,t)$(Pur(Epur,Lim) AND Tm(m,t)) ..
	 u(Epur,Lim,v,m,t) =l= h(Epur,Lim,v)*ME(Epur,Lim)*DT(m)  
;

eqSalesLim(v,m,ES,Lim,t)$(Sal(ES,Lim) AND Tm(m,t)) ..
	 w(ES,Lim,v,m,t) =l= h(ES,Lim,v)*ME(ES,Lim)*DT(m)  
;

eqSalesLimG(v,m,ES,t)$(Tm(m,t)) ..
	 Sum((Sal(ES,n)), w(ES,n,v,m,t)) =l= Sum((Out(Gen,ES)), z(Gen,ES,v,m,t))  
;

eqEnergy(v,m,t)$(Tm(m,t)) ..
	 e(v,m,t) =e= Sum((Pur(k,n)), B(k,n)*u(k,n,v,m,t))  
;

eqMaintCostNode(i,v) ..
	 mn(i,v) =e= CM(i,v)*G(i)*Sum((Ages(i,v,a)), x(i,v,a))  
;

eqPurchNode(k,v,n)$(Pur(k,n)) ..
	 un(k,n,v) =e= Sum((m), DM(m)*Sum((Tm(m,t)), u(k,n,v,m,t)))  
;

eqPurchCostNode(k,v,n)$(Pur(k,n)) ..
	 uc(k,n,v) =e= Sum((m), DM(m)*Sum((Tm(m,t)), PP(k,n,v,m,t)*u(k,n,v,m,t)))  
;

eqSalesNode(k,v,n)$(Sal(k,n)) ..
	 wn(k,n,v) =e= Sum((m), DM(m)*Sum((Tm(m,t)), w(k,n,v,m,t)))  
;

eqSalesIncomeNode(k,v,n)$(Sal(k,n)) ..
	 wc(k,n,v) =e= Sum((m), DM(m)*Sum((Tm(m,t)), SP(k,n,v,m,t)*w(k,n,v,m,t)))  
;

eqGenNode(k,v,Gen)$(Out(Gen,k)) ..
	 zn(Gen,k,v) =e= Sum((m), DM(m)*Sum((Tm(m,t)), z(Gen,k,v,m,t)))  
;

eqGenOperCostNode(v,Gen,k)$(Po(Gen,k)) ..
	 zc(Gen,k,v) =e= Sum((m), DM(m)*Sum((Tm(m,t)), CO(Gen,k,v)*z(Gen,k,v,m,t)))  
;

eqStoOperCostNode(v,Sto,k)$(Po(Sto,k)) ..
	 rc(Sto,k,v) =e= Sum((m), DM(m)*Sum((Tm(m,t)), CO(Sto,k,v)*ro(Sto,k,v,m,t)))  
;

eqInputEnerNode(v,Gen,k)$(In(Gen,k)) ..
	 yn(Gen,k,v) =e= Sum((m), DM(m)*Sum((Tm(m,t)), y(Gen,k,v,m,t)))  
;

storageSumNode(v,Sto,k)$(Po(Sto,k)) ..
	 ra(Sto,k,v) =e= Sum((m), DM(m)*Sum((Tm(m,t)), r(Sto,k,v,m,t)))  
;

storageInputNode(v,Sto,k)$(Po(Sto,k)) ..
	 rn(Sto,k,v) =e= Sum((m), DM(m)*Sum((Tm(m,t)), ri(Sto,k,v,m,t)))  
;

storageOutputNode(v,Sto,k)$(Po(Sto,k)) ..
	 rp(Sto,k,v) =e= Sum((m), DM(m)*Sum((Tm(m,t)), ro(Sto,k,v,m,t)))  
;

eqTotalCostNode(v) ..
	 cn(v) =e= Sum((Inv), sn(Inv,v))+ Sum((i), sd(i,v)) + Sum((i), mn(i,v)) 
	+Sum((Pur(k,n)), uc(k,n,v))-Sum((Sal(k,n)), wc(k,n,v)) 
	+Sum((Po(Gen,k)), zc(Gen,k,v))+Sum((Po(Sto,k)), rc(Sto,k,v))  
;

eqDemNode(k,v) ..
	 dn(k,v) =e= Sum((m), DM(m)*Sum((Tm(m,t)), D(k,v,m,t)))  
;

eqTotalExpectedCost ..
	 c =e= Sum((v), (1+DR)**(-PT(v))*PR(v)*cn(v))
;

eqRiskTerm ..
	 rt =e= vr+(1-AL)**(-1) * Sum((Leaf(s,v)), PR(v)*sr(s))  
;

eqWeightedCostObj ..
	 oc =e= (1-BE) * c+BE*rt  
;

eqWeightedEmObj ..
	 op =e= (1-BE) * p+BE*rt  
;

eqWeightedEnerObj ..
	 oe =e= (1-BE) * et+BE*rt  
;

eqPhysicalLimit(i,v) ..
	 Sum((Ages(i,v,a)), x(i,v,a)) =l= LP(i,v)  
;

eqEnergyNode(v) ..
	 en(v) =e= Sum((m), DM(m)*Sum((Tm(m,t)), e(v,m,t)))  
;

eqTotalEnergy ..
	 et =e= Sum((v), PR(v)*en(v))  
;

eqEnerConsumed(v) ..
	 ep(v) =e= Sum((m), DM(m)*Sum((k, Tm(m,t)), (D(k,v,m,t)+Sum((Sal(k,n)), w(k,n,v,m,t)))))  
;

eqEff(v) ..
	 ep(v) =g= EF(v)*en(v)  
;

eqEmissionsNode(l,v) ..
	 pn(l,v) =e= Sum((m), DM(m)*Sum((Tm(m,t)), (Sum((In(Gen,k)), LH(k,l,v)*y(Gen,k,v,m,t)) + Sum((Pur(k,n)), LC(k,l,n,v)*u(k,n,v,m,t))))) 
	  
;

eqTotalEmissions ..
	 p =e= Sum((v), PR(v)*Sum((l), pn(l,v)))  
;

eqEmissions(l,v) ..
	 pn(l,v) =l= PL(l,v)  
;

eqRiskCost(s) ..
	 Sum((Path(s,v)), (1+DR)**(-PT(v))*cn(v))-vr =l= sr(s)  
;

eqRiskEm(s) ..
	 Sum((l, Path(s,v)), pn(l,v))-vr =l= sr(s)  
;

eqRiskEner(s) ..
	 Sum((Path(s,v)), en(v))-vr =l= sr(s)  
;
