# Supplementary material for: Optimization instances for deterministic and stochastic problems on energy efficient investments planning at the building level
Source: Data Brief. 2015 Oct 31;5:805–9. doi: 10.1016/j.dib.2015.10.021 (PMC4660381; doi:10.1016/j.dib.2015.10.021)
Supplement: Supplementary file 1 — Supplementary material [file mmc1.zip › Suplementary files/functions.R]

## parameter scenarios
parscens <- function(instance, model, 
                     par = "CI", type = "strat", 
                     ener = NA, tech = NA, 
                     plot = TRUE,
                     var = FALSE){
  if (var){
    dfpar <- instance@vars[[par]]
  } else{
    dfpar <- instance@pars[[par]]
  }
  if (!is.na(ener)){
    dfpar <- subset(dfpar, k == ener)
  }
  if (!is.na(tech)){
    dfpar <- subset(dfpar, i == tech)
  }
  if (type == "oper"){
    dfpar <- merge(dfpar, instance@pars$DM, by = "m")
    dfpar$value <- dfpar$value.x*dfpar$value.y
    dfpar$value.x <- NULL 
    dfpar$value.y <- NULL 
    thisformula <- as.formula(paste("value ~ v ", setdiff(names(dfpar), c("v", "m", "t", "n", "value")), sep = "+"))
    dfpar <- aggregate(thisformula, data = dfpar, mean)
  }
  dfscen <- merge(dfpar, instance@sets$Path, by = "v")
  dfscen <- merge(dfscen, instance@pars$PT, by = "v")
  
  # if (plot == TRUE){
  library(ggplot2)
  library(scales)
  thisplot <- ggplot(dfscen) + 
    geom_line(aes(x = value.y, y = value.x, group = s), col = alpha(1, 0.5)) +
    # geom_line(aes(x = 0:15, y = dvalue), data = dfdet, col = "red") +
    scale_x_continuous(limits = c(-0.5, 15.5), breaks = 0:15) +
    labs(title = paste("Parameter", par, ifelse(is.na(ener), "", ener),
                       ifelse(is.na(tech), "", tech)), 
         x= "Year",
         y = "Aggregated parameter values")
  # }
  print(thisplot)  
  invisible(dfscen)
}
